# Supplementary material for: Population-Based Risk of Psychiatric Disorders Associated With Recurrent Copy Number Variants
Source: JAMA Psychiatry. 2024 Jun 26;81(10):957–66. doi: 10.1001/jamapsychiatry.2024.1453 (PMC11209205; doi:10.1001/jamapsychiatry.2024.1453)
Supplement: Supplement 2. — eTable 10. Sensitivity analysis of rCNV-associated risk of iPSYCH2015 outcomes eTable 12. Gene constraint at rCNV loci [file jamapsychiatry-e241453-s002.xlsx]

## Sheet: TableOfContents
Vaez M, Montalbano S, Calle Sánchez X, et al; iPSYCH Investigators. Population-based risk of psychiatric disorders associated with recurrent copy number variants. JAMA Psychiatry. Published online June 26, 2024. doi:10.1001/jamapsychiatry.2024.1453
Sheet	Title
eTable10	Sensitivity analysis of rCNV-associated risk of iPSYCH2015 outcomes.
eTable12	Gene constraint at rCNV loci.

## Sheet: eTable10
eTable10: Sensitivity analysis of rCNV-associated risk of iPSYCH2015 outcomes. Comparison of Hazard ratios (HRs) with Odds ratios (ORs) associated with rCNVs across iPSYCH2015 psychiatric outcomes. For sensitivity analysis, we computed rCNV-associated ORs with 95% confidence intervals (CI95%) using generalised linear models (GLMs) to compare with weighted Cox proportional HRs (see eMethods). ADHD…
		Deletion		Duplication			Deletion		Duplication
Locus	Diagnosis	HR [CI95%]	P	HR [CI95%]	P		OR [CI95%]	P	OR [CI95%]	P
TAR	ADHD	0.59 [0.18-1.87]	0.37	1.76 [1.15-2.69]	0.0086		0.47 [0.13-1.39]	0.2	1.85 [1.23-2.79]	0.0034
1q21.1	ADHD	1.93 [0.92-4.07]	0.083	2.65 [1.56-4.49]	0.00029		1.99 [0.99-4.1]	0.057	2.22 [1.37-3.64]	0.0012
2q11.2	ADHD	3.42 [0.88-13.2]	0.075	na.	na.		2.45 [0.62-10.3]	0.2	na.	na.
2q13	ADHD	1.68 [0.83-3.36]	0.15	1.43 [0.49-4.21]	0.51		1.24 [0.65-2.37]	0.51	1.18 [0.41-3.38]	0.75
2q21.1	ADHD	2.71 [0.69-10.6]	0.15	na.	na.		2.52 [0.75-9.75]	0.15	na.	na.
10q11.23	ADHD	0.32 [0.07-1.52]	0.15	na.	na.		0.31 [0.05-1.21]	0.14	na.	na.
13q12.12	ADHD	2.34 [0.82-6.68]	0.11	2.65 [0.67-10.44]	0.16		3.63 [1.21-12.12]	0.025	1.33 [0.32-5.21]	0.68
15q11.2	ADHD	1.43 [1.14-1.8]	0.0021	1.42 [1.13-1.79]	0.0026		1.48 [1.18-1.84]	0.0005	1.32 [1.06-1.64]	0.015
PWAS	ADHD	na.	na.	3.64 [1.04-12.8]	0.044		na.	na.	3.06 [1.03-10.19]	0.051
15q13.3	ADHD	2.51 [1.09-5.78]	0.031	1.77 [0.98-3.19]	0.057		2.47 [1.11-5.76]	0.029	1.55 [0.9-2.65]	0.11
16p13.11	ADHD	2.26 [1.37-3.73]	0.0014	2.01 [1.43-2.81]	5e-05		1.99 [1.24-3.2]	0.0043	1.98 [1.44-2.74]	2.9e-05
16p12.1	ADHD	1.86 [1.22-2.84]	0.0039	0.56 [0.24-1.33]	0.19		1.85 [1.25-2.74]	0.0022	0.56 [0.22-1.28]	0.19
16p11.2d	ADHD	1.26 [0.55-2.88]	0.58	1.57 [0.78-3.18]	0.21		1.03 [0.45-2.27]	0.95	1.69 [0.86-3.31]	0.12
16p11.2	ADHD	0.77 [0.36-1.61]	0.48	2.63 [1.75-3.95]	3.29867e-06		0.93 [0.42-1.92]	0.84	3.13 [2.13-4.65]	9.8e-09
17p12	ADHD	0.45 [0.18-1.15]	0.095	0.69 [0.21-2.23]	0.53		0.41 [0.15-0.98]	0.061	0.71 [0.19-2.21]	0.57
17q12	ADHD	4.24 [1.29-13.9]	0.017	4.19 [1.98-8.87]	0.00018		2.12 [0.72-6.56]	0.17	3.66 [1.85-7.65]	0.0003
22q11.2	ADHD	1.17 [0.49-2.8]	0.72	2.61 [1.67-4.09]	2.55085e-05		1.48 [0.53-4.13]	0.45	2.58 [1.69-3.99]	1.4e-05
22q11.2b	ADHD	1.81 [0.53-6.18]	0.35	1.63 [0.55-4.83]	0.38		1.97 [0.6-6.49]	0.25	2.01 [0.7-5.92]	0.19
TAR	AFF	0.9 [0.26-3.06]	0.86	1.37 [0.87-2.18]	0.18		1.01 [0.32-2.87]	0.99	1.4 [0.91-2.18]	0.13
1q21.1	AFF	2.13 [0.89-5.09]	0.087	1.45 [0.76-2.77]	0.25		1.83 [0.85-4.1]	0.13	1.19 [0.65-2.15]	0.57
2q11.2	AFF	2.06 [0.57-7.43]	0.27	na.	na.		3.03 [0.62-21.99]	0.2	na.	na.
2q13	AFF	1.29 [0.56-2.99]	0.56	0.73 [0.19-2.82]	0.65		0.85 [0.39-1.82]	0.69	0.67 [0.18-2.26]	0.52
2q21.1	AFF	1.51 [0.17-13.2]	0.71	0.65 [0.17-2.53]	0.53		0.88 [0.11-5.15]	0.89	0.61 [0.15-2.12]	0.45
10q11.23	AFF	0.72 [0.21-2.48]	0.6	1.4 [0.3-6.57]	0.67		0.57 [0.17-1.75]	0.34	0.85 [0.16-3.98]	0.83
13q12.12	AFF	0.36 [0.1-1.32]	0.12	3.03 [0.66-13.9]	0.15		0.44 [0.11-1.64]	0.22	1.99 [0.54-7.61]	0.3
15q11.2	AFF	1.15 [0.89-1.49]	0.28	1.09 [0.84-1.4]	0.51		1.11 [0.88-1.41]	0.37	1.09 [0.86-1.38]	0.49
PWAS	AFF	na.	na.	1.7 [0.29-10.1]	0.56		na.	na.	0.68 [0.12-3.49]	0.64
15q13.3	AFF	2.01 [0.79-5.13]	0.14	1.48 [0.82-2.66]	0.19		1.67 [0.74-3.98]	0.22	1.53 [0.89-2.66]	0.13
16p13.11	AFF	1.14 [0.61-2.14]	0.69	1.42 [0.97-2.06]	0.069		1.21 [0.7-2.08]	0.5	1.56 [1.1-2.21]	0.012
16p12.1	AFF	0.99 [0.6-1.62]	0.96	0.87 [0.41-1.85]	0.71		0.85 [0.54-1.35]	0.49	0.96 [0.46-1.97]	0.92
16p11.2d	AFF	0.97 [0.37-2.54]	0.95	1.2 [0.58-2.45]	0.63		0.91 [0.38-2.15]	0.84	1.23 [0.63-2.41]	0.55
16p11.2	AFF	0.45 [0.2-1.03]	0.057	0.99 [0.6-1.65]	0.98		0.43 [0.17-0.98]	0.054	1.1 [0.68-1.78]	0.71
17p12	AFF	0.79 [0.35-1.77]	0.57	0.52 [0.17-1.59]	0.25		0.74 [0.34-1.6]	0.44	0.64 [0.2-1.89]	0.43
17q12	AFF	0.63 [0.08-5.11]	0.68	1.56 [0.57-4.26]	0.38		0.64 [0.09-3.14]	0.62	1.98 [0.86-4.76]	0.11
22q11.2	AFF	0.95 [0.28-3.24]	0.93	0.98 [0.57-1.7]	0.95		0.83 [0.26-2.51]	0.74	1.06 [0.62-1.8]	0.82
22q11.2b	AFF	1.03 [0.24-4.49]	0.97	1.84 [0.66-5.16]	0.25		1.45 [0.39-5.95]	0.59	1.67 [0.6-4.85]	0.33
TAR	ANY	0.68 [0.29-1.6]	0.38	1.48 [1.02-2.14]	0.037		0.54 [0.24-1.21]	0.13	1.61 [1.15-2.29]	0.0074
1q21.1	ANY	2.12 [1.08-4.14]	0.028	2.54 [1.58-4.08]	0.0001		2.36 [1.3-4.63]	0.0076	2.32 [1.53-3.66]	0.0002
2q11.2	ANY	2.76 [0.93-8.12]	0.067	0.31 [0.05-1.9]	0.21		3.99 [1.12-25.35]	0.067	0.26 [0.04-1.34]	0.12
2q13	ANY	1.28 [0.69-2.38]	0.43	1.1 [0.43-2.82]	0.85		0.98 [0.57-1.72]	0.94	1.1 [0.48-2.7]	0.83
2q21.1	ANY	2.34 [0.61-8.87]	0.21	0.45 [0.14-1.45]	0.18		1.87 [0.67-6.6]	0.27	0.39 [0.13-1.14]	0.086
10q11.23	ANY	0.71 [0.28-1.78]	0.47	1.63 [0.44-6.05]	0.46		0.64 [0.28-1.52]	0.3	1.13 [0.36-4.2]	0.84
13q12.12	ANY	0.71 [0.26-1.91]	0.5	3.81 [1.25-11.6]	0.019		1.15 [0.42-3.63]	0.79	2.03 [0.8-6.16]	0.16
15q11.2	ANY	1.3 [1.07-1.58]	0.008	1.21 [1-1.47]	0.053		1.35 [1.13-1.61]	0.0012	1.13 [0.95-1.36]	0.16
PWAS	ANY	na.	na.	11.3 [4.24-30.1]	1.27322e-06		na.	na.	6.42 [2.6-21.36]	0.0004
15q13.3	ANY	2.7 [1.31-5.56]	0.007	1.53 [0.94-2.5]	0.091		2.69 [1.43-5.62]	0.0042	1.38 [0.9-2.16]	0.15
16p13.11	ANY	1.75 [1.11-2.76]	0.017	1.7 [1.27-2.27]	0.0003		1.63 [1.1-2.48]	0.019	1.73 [1.33-2.3]	7.7e-05
16p12.1	ANY	1.26 [0.86-1.84]	0.24	0.81 [0.45-1.44]	0.47		1.19 [0.86-1.69]	0.3	0.86 [0.48-1.59]	0.62
16p11.2d	ANY	1.23 [0.62-2.44]	0.56	1.32 [0.73-2.4]	0.36		1.13 [0.62-2.14]	0.71	1.39 [0.82-2.45]	0.23
17p12	ANY	0.61 [0.33-1.15]	0.13	0.64 [0.27-1.51]	0.31		0.64 [0.35-1.16]	0.13	0.73 [0.33-1.71]	0.46
22q11.2	ANY	1.85 [0.83-4.14]	0.13	1.85 [1.23-2.8]	0.0035		2.04 [0.94-5.07]	0.093	2 [1.37-3]	0.0005
22q11.2b	ANY	0.64 [0.2-2.03]	0.37	1.58 [0.64-3.89]	0.32		1.98 [0.78-6.01]	0.18	1.53 [0.68-3.88]	0.33
TAR	ASD	0.64 [0.2-2.03]	0.44	1.49 [0.95-2.34]	0.084		0.5 [0.13-1.52]	0.25	1.61 [1.02-2.52]	0.04
1q21.1	ASD	2.37 [1.16-4.86]	0.018	4.03 [2.44-6.64]	4.60191e-08		2.77 [1.3-6.12]	0.0092	4.1 [2.52-6.84]	2.8e-08
2q11.2	ASD	2.44 [0.54-11]	0.25	na.	na.		1.38 [0.25-6.94]	0.7	na.	na.
2q13	ASD	0.92 [0.4-2.08]	0.84	0.97 [0.27-3.45]	0.97		0.8 [0.33-1.76]	0.59	0.96 [0.24-3.32]	0.95
2q21.1	ASD	2.49 [0.64-9.8]	0.19	0.61 [0.12-3.14]	0.55		2.16 [0.6-8.59]	0.24	0.56 [0.08-2.38]	0.47
10q11.23	ASD	0.74 [0.22-2.51]	0.63	1.81 [0.35-9.35]	0.48		0.81 [0.21-2.57]	0.73	1.82 [0.34-8.74]	0.45
13q12.12	ASD	0.77 [0.15-3.98]	0.75	5 [1.47-16.99]	0.01		0.86 [0.11-4.39]	0.87	2.66 [0.8-9.42]	0.11
15q11.2	ASD	1.45 [1.15-1.84]	0.0018	1.07 [0.82-1.38]	0.63		1.52 [1.2-1.92]	0.0005	0.94 [0.72-1.21]	0.62
PWAS	ASD	na.	na.	20.8 [7.86-55]	9.59103e-10		na.	na.	19.25 [7.52-65.35]	3.7e-08
15q13.3	ASD	3.74 [1.66-8.42]	0.0014	1.59 [0.85-2.98]	0.15		4.64 [2.15-10.66]	0.0001	1.51 [0.81-2.76]	0.18
16p13.11	ASD	1.92 [1.12-3.31]	0.0178	1.84 [1.30-2.61]	0.00059		1.65 [0.97-2.81]	0.064	1.76 [1.24-2.49]	0.0015
16p12.1	ASD	1.11 [0.68-1.83]	0.68	1.00 [0.46-2.19]	1		1.1 [0.67-1.79]	0.69	0.94 [0.41-2.02]	0.88
16p11.2d	ASD	0.94 [0.37-2.39]	0.89	1.26 [0.57-2.79]	0.57		0.84 [0.31-2.11]	0.73	1.28 [0.56-2.8]	0.55
16p11.2	ASD	3.07 [1.75-5.36]	8.41139e-05	2.04 [1.33-3.15]	0.0012		3.9 [2.22-7.03]	3.2e-06	2.52 [1.61-3.96]	5.3e-05
17p12	ASD	0.81 [0.36-1.82]	0.61	0.64 [0.17-2.41]	0.51		0.74 [0.31-1.65]	0.48	0.59 [0.13-2.12]	0.45
17q12	ASD	7.79 [2.71-22.4]	0.00014	3.12 [1.37-7.08]	0.0065		3.86 [1.52-10.6]	0.0056	3.04 [1.35-7.04]	0.0079
22q11.2	ASD	1.5 [0.59-3.84]	0.39	2.63 [1.66-4.16]	3.43875e-05		1.53 [0.57-4.09]	0.39	2.65 [1.67-4.24]	4.3e-05
22q11.2b	ASD	2.34 [0.67-8.13]	0.18	0.92 [0.25-3.30]	0.89		2.55 [0.74-8.8]	0.13	1.12 [0.29-3.85]	0.86
1q21.1	BPD	3.52 [0.88-14.1]	0.076	1.63 [0.37-7.32]	0.52		3.48 [0.75-11.85]	0.067	1.3 [0.21-4.52]	0.72
15q11.2	BPD	0.63 [0.3-1.31]	0.22	1.26 [0.72-2.20]	0.41		0.65 [0.29-1.26]	0.25	1.23 [0.68-2.04]	0.46
15q13.3	BPD	na.	na.	0.85 [0.19-3.79]	0.84		na.	na.	0.86 [0.14-2.99]	0.84
16p13.11	BPD	2.83 [1.11-7.23]	0.029	0.8 [0.28-2.27]	0.67		2.86 [1.1-6.58]	0.02	0.8 [0.24-1.98]	0.67
16p12.1	BPD	1.62 [0.65-4.03]	0.3	na.	na.		1.65 [0.61-3.71]	0.27	na.	na.
16p11.2d	BPD	na.	na.	1.89 [0.51-6.93]	0.34		na.	na.	1.92 [0.44-5.91]	0.31
16p11.2	BPD	na.	na.	0.53 [0.13-2.28]	0.4		na.	na.	0.6 [0.1-2.02]	0.49
17q12	BPD	na.	na.	2.15 [0.39-11.8]	0.38		na.	na.	2.29 [0.33-9.86]	0.31
TAR	MDD	0.96 [0.28-3.28]	0.95	1.45 [0.92-2.31]	0.11		1.07 [0.35-3.06]	0.9	1.48 [0.96-2.3]	0.08
1q21.1	MDD	2.08 [0.86-5.04]	0.1	1.43 [0.74-2.75]	0.28		1.7 [0.77-3.87]	0.19	1.23 [0.67-2.24]	0.51
2q11.2	MDD	2.18 [0.61-7.86]	0.23	na.	na.		3.2 [0.66-23.16]	0.18	na.	na.
2q13	MDD	1.39 [0.6-3.22]	0.44	0.79 [0.2-3.04]	0.73		0.93 [0.42-1.98]	0.86	0.71 [0.19-2.4]	0.59
2q21.1	MDD	na.	na.	0.52 [0.12-2.29]	0.39		na.	na.	0.51 [0.11-1.91]	0.34
10q11.23	MDD	0.77 [0.22-2.68]	0.69	1 [0.18-5.66]	1		0.62 [0.18-1.87]	0.41	0.63 [0.08-3.36]	0.6
13q12.12	MDD	0.39 [0.11-1.42]	0.15	2.67 [0.56-12.8]	0.22		0.48 [0.12-1.77]	0.27	1.7 [0.42-6.84]	0.44
15q11.2	MDD	1.17 [0.91-1.52]	0.22	1.07 [0.82-1.38]	0.62		1.14 [0.9-1.44]	0.29	1.05 [0.83-1.34]	0.68
PWAS	MDD	na.	na.	1.84 [0.31-10.9]	0.5		na.	na.	0.73 [0.13-3.71]	0.7
15q13.3	MDD	2.16 [0.84-5.5]	0.11	1.54 [0.86-2.78]	0.15		1.79 [0.79-4.25]	0.17	1.57 [0.91-2.74]	0.11
16p13.11	MDD	1.06 [0.56-2.03]	0.85	1.38 [0.94-2.01]	0.1		1.14 [0.65-1.99]	0.65	1.55 [1.09-2.22]	0.016
16p12.1	MDD	0.91 [0.54-1.52]	0.71	0.86 [0.4-1.87]	0.71		0.77 [0.48-1.24]	0.29	0.96 [0.45-1.99]	0.91
16p11.2d	MDD	1.04 [0.4-2.73]	0.94	1.17 [0.56-2.42]	0.67		1.01 [0.42-2.39]	0.98	1.22 [0.62-2.42]	0.57
16p11.2	MDD	0.42 [0.18-1]	0.049	1.04 [0.63-1.74]	0.87		0.4 [0.15-0.94]	0.044	1.16 [0.71-1.87]	0.56
17p12	MDD	0.85 [0.38-1.91]	0.7	0.55 [0.18-1.71]	0.3		0.82 [0.37-1.77]	0.6	0.68 [0.22-2.02]	0.5
17q12	MDD	na.	na.	1.47 [0.53-4.07]	0.46		na.	na.	1.78 [0.75-4.37]	0.19
22q11.2	MDD	1.03 [0.3-3.52]	0.96	1.02 [0.59-1.77]	0.94		0.89 [0.27-2.68]	0.83	1.11 [0.65-1.89]	0.7
22q11.2b	MDD	1.11 [0.25-4.81]	0.89	1.32 [0.43-4.08]	0.63		1.54 [0.41-6.33]	0.52	1.09 [0.33-3.44]	0.88
TAR	SCZ	na.	na.	1.5 [0.77-2.93]	0.23		na.	na.	1.64 [0.81-3.13]	0.15
1q21.1	SCZ	1.75 [0.52-5.84]	0.36	2.36 [0.97-5.71]	0.058		1.65 [0.43-5.13]	0.42	2.52 [1.02-5.58]	0.031
2q11.2	SCZ	7.77 [1.25-48.2]	0.028	na.	na.		7.75 [1.32-45.64]	0.018	na.	na.
2q13	SCZ	1.39 [0.37-5.18]	0.63	1.63 [0.31-8.59]	0.57		1.27 [0.28-3.99]	0.72	2.07 [0.3-9.48]	0.39
10q11.23	SCZ	1.3 [0.25-6.66]	0.76	na.	na.		1.18 [0.17-4.96]	0.84	na.	na.
13q12.12	SCZ	na.	na.	12.7 [2.17-74.1]	0.0048		na.	na.	7.08 [1.33-31.34]	0.012
15q11.2	SCZ	1.29 [0.88-1.88]	0.19	1.25 [0.84-1.87]	0.27		1.36 [0.92-1.95]	0.11	1.2 [0.8-1.76]	0.36
PWAS	SCZ	na.	na.	6.88 [0.95-49.8]	0.056		na.	na.	7.64 [1.41-37.46]	0.012
15q13.3	SCZ	3.28 [1.02-10.6]	0.047	1.3 [0.5-3.37]	0.59		3.33 [1.01-9.69]	0.033	1.27 [0.45-3.06]	0.62
16p13.11	SCZ	1.77 [0.78-4.01]	0.17	2.05 [1.22-3.45]	0.0069		1.85 [0.77-4.02]	0.14	1.95 [1.15-3.22]	0.011
16p12.1	SCZ	1.34 [0.64-2.8]	0.44	0.65 [0.15-2.87]	0.56		1.3 [0.59-2.58]	0.49	0.67 [0.1-2.37]	0.59
16p11.2d	SCZ	2.42 [0.78-7.52]	0.13	2.38 [0.95-5.91]	0.063		2.3 [0.7-6.54]	0.14	2.66 [1.05-6.19]	0.028
16p11.2	SCZ	0.57 [0.13-2.5]	0.45	1.22 [0.59-2.52]	0.58		0.61 [0.1-2.14]	0.51	1.36 [0.63-2.71]	0.4
17p12	SCZ	na.	na.	2.38 [0.69-8.2]	0.17		na.	na.	3.21 [0.84-10.25]	0.06
17q12	SCZ	5.38 [0.61-47.2]	0.13	3.25 [0.98-10.7]	0.054		3.73 [0.48-20.44]	0.15	2.8 [0.82-8.69]	0.08
22q11.2	SCZ	3.18 [0.92-10.9]	0.067	2.02 [0.99-4.12]	0.053		2.35 [0.67-7.46]	0.16	2.19 [1.05-4.3]	0.028
22q11.2b	SCZ	na.	na.	2.56 [0.59-11]	0.21		na.	na.	2.82 [0.59-10.75]	0.15
TAR	SSD	1.63 [0.45-5.83]	0.45	1.02 [0.56-1.86]	0.95		1.51 [0.4-4.76]	0.5	1.08 [0.57-1.93]	0.81
1q21.1	SSD	1.78 [0.68-4.69]	0.24	2.7 [1.37-5.33]	0.0042		1.64 [0.61-4.15]	0.3	2.47 [1.3-4.61]	0.0049
2q11.2	SSD	4.75 [1.07-21.1]	0.041	na.	na.		8.3 [1.46-64.14]	0.021	na.	na.
2q13	SSD	1.58 [0.59-4.19]	0.36	1.23 [0.29-5.18]	0.78		1.15 [0.42-2.85]	0.77	1.5 [0.32-5.47]	0.56
2q21.1	SSD	2.5 [0.28-22.8]	0.42	na.	na.		2.21 [0.27-13.19]	0.4	na.	na.
10q11.23	SSD	0.66 [0.13-3.3]	0.61	3.22 [0.6-17.1]	0.17		0.62 [0.09-2.6]	0.56	1.81 [0.32-9.09]	0.47
15q11.2	SSD	0.99 [0.71-1.36]	0.93	1.32 [0.97-1.78]	0.077		1.03 [0.74-1.41]	0.86	1.25 [0.92-1.67]	0.14
PWAS	SSD	na.	na.	9.19 [1.72-49.2]	0.01		na.	na.	8.03 [2.48-28.41]	0.0006
15q13.3	SSD	3.49 [1.36-8.95]	0.0093	1.44 [0.71-2.95]	0.31		2.95 [1.19-7.39]	0.018	1.52 [0.72-3.07]	0.25
16p13.11	SSD	2.29 [1.22-4.3]	0.0096	1.98 [1.31-3]	0.0012		2.2 [1.19-4.03]	0.011	1.99 [1.31-3]	0.0011
16p12.1	SSD	1.21 [0.66-2.2]	0.54	0.48 [0.14-1.68]	0.25		1.2 [0.65-2.12]	0.55	0.45 [0.1-1.36]	0.21
16p11.2d	SSD	2.41 [0.96-6.08]	0.062	1.81 [0.81-4.04]	0.15		2.03 [0.82-4.89]	0.12	2.07 [0.94-4.42]	0.062
16p11.2	SSD	1.26 [0.55-2.88]	0.58	1.5 [0.89-2.54]	0.13		1.28 [0.54-2.79]	0.56	1.86 [1.07-3.16]	0.024
17p12	SSD	0.46 [0.13-1.65]	0.24	1.17 [0.34-3.99]	0.8		0.48 [0.11-1.48]	0.25	1.54 [0.41-4.85]	0.48
17q12	SSD	4.84 [0.81-28.9]	0.084	3.19 [1.17-8.68]	0.023		3.56 [0.8-15.12]	0.083	2.92 [1.13-7.59]	0.025
22q11.2	SSD	3.28 [1.15-9.3]	0.026	1.34 [0.7-2.54]	0.37		2.41 [0.91-6.51]	0.077	1.46 [0.75-2.71]	0.25
22q11.2b	SSD	2.6 [0.65-10.4]	0.18	2.51 [0.77-8.16]	0.12		2.64 [0.7-9.88]	0.14	2.75 [0.85-8.67]	0.08

## Sheet: eTable12
eTable12: Gene constraint at rCNV loci. The table details gene constraint data from the GnomAD database (v2.1.1) for all genes that are overlapped at least 50% by rCNV loci in our study. The loss-of-function observed/expected upper fraction (LOEUF) scores in GnomAD are constructed such that lower scores indicate more gene constraint (i.e. intolerance to loss-of-function mutations); therefore, we …
Gene	Transcript	Hg19 (Chr:Mb)	LOEUF	1/LOEUF		Gene	Transcript	Hg19 (Chr:Mb)	LOEUF	1/LOEUF
TAR						16p13.11
HFE2	ENST00000336751	1:145.413-145.418	0.878	1.139		RP11-1021N1.1	ENST00000568766	16:15.49-15.609	1.751	0.571
TXNIP	ENST00000369317	1:145.438-145.443	0.549	1.821		C16orf45	ENST00000300006	16:15.528-15.719	0.782	1.279
POLR3GL	ENST00000369314	1:145.456-145.470	1.165	0.858		KIAA0430	ENST00000396368	16:15.688-15.737	0.121	8.264
ANKRD34A	ENST00000323397	1:145.471-145.476	0.247	4.049		NDE1	ENST00000396355	16:15.737-15.820	0.69	1.449
LIX1L	ENST00000369308	1:145.477-145.502	0.922	1.085		MYH11	ENST00000396324	16:15.797-15.951	0.305	3.279
RBM8A	ENST00000330165	1:145.508-145.514	0.564	1.773		FOPNL	ENST00000255759	16:15.960-15.982	1.624	0.616
PEX11B	ENST00000369306	1:145.516-145.524	1.08	0.926		ABCC1	ENST00000399410	16:16.043-16.237	0.397	2.519
ITGA10	ENST00000369304	1:145.525-145.544	0.785	1.274		ABCC6	ENST00000205557	16:16.243-16.317	1.026	0.975
ANKRD35	ENST00000355594	1:145.549-145.569	1.081	0.925		16p12.1
PIAS3	ENST00000393045	1:145.575-145.587	0.301	3.322		UQCRC2	ENST00000268379	16:21.964-21.995	0.834	1.199
NUDT17	ENST00000334513	1:145.586-145.589	1.175	0.851		PDZD9	ENST00000537222	16:21.995-22.012	1.244	0.804
POLR3C	ENST00000334163	1:145.593-145.611	1.03	0.971		C16orf52	ENST00000542527	16:22.019-22.099	0.823	1.215
RNF115	ENST00000369291	1:145.611-145.696	0.807	1.239		VWA3A	ENST00000389398	16:22.104-22.168	0.918	1.089
CD160	ENST00000235933	1:145.696-145.716	1.513	0.661		SDR42E2	ENST00000602312	16:22.178-22.203	1.618	0.618
PDZK1	ENST00000344770	1:145.727-145.764	1.714	0.583		EEF2K	ENST00000263026	16:22.218-22.299	1.081	0.925
GPR89A	ENST00000313835	1:145.764-145.827	1.485	0.673		POLR3E	ENST00000299853	16:22.309-22.346	0.453	2.208
1q21.1						CDR2	ENST00000268383	16:22.357-22.448	1.026	0.975
PRKAB2	ENST00000254101	1:146.627-146.644	0.485	2.062		16p11.2d
FMO5	ENST00000254090	1:146.647-146.715	1.448	0.691		ATXN2L	ENST00000395547	16:28.834-28.849	0.143	6.993
CHD1L	ENST00000369258	1:146.714-146.767	1.299	0.77		TUFM	ENST00000313511	16:28.854-28.858	0.739	1.353
BCL9	ENST00000234739	1:147.013-147.098	0.381	2.625		SH2B1	ENST00000322610	16:28.858-28.886	0.323	3.096
ACP6	ENST00000369238	1:147.101-147.143	1.387	0.721		ATP2A1	ENST00000357084	16:28.890-28.916	0.833	1.2
GJA5	ENST00000271348	1:147.228-147.245	0.813	1.23		RABEP2	ENST00000358201	16:28.916-28.948	0.57	1.754
GJA8	ENST00000240986	1:147.375-147.381	0.999	1.001		CD19	ENST00000538922	16:28.943-28.951	0.355	2.817
2q11.2						NFATC2IP	ENST00000320805	16:28.962-28.978	1.018	0.982
ADRA2B	ENST00000409345	2:96.779-96.782	1.221	0.819		SPNS1	ENST00000311008	16:28.986-28.996	0.596	1.678
ASTL	ENST00000342380	2:96.790-96.804	1.132	0.883		LAT	ENST00000395461	16:28.996-29.002	0.66	1.515
DUSP2	ENST00000288943	2:96.809-96.811	1.612	0.62		16p11.2
STARD7	ENST00000337288	2:96.851-96.875	0.485	2.062		SPN	ENST00000360121	16:29.674-29.682	1.936	0.517
TMEM127	ENST00000258439	2:96.914-96.932	1.154	0.867		QPRT	ENST00000395384	16:29.675-29.710	1.097	0.912
CIAO1	ENST00000488633	2:96.932-96.939	0.761	1.314		C16orf54	ENST00000329410	16:29.754-29.757	1.006	0.994
SNRNP200	ENST00000323853	2:96.940-96.971	0.082	12.195		ZG16	ENST00000400752	16:29.790-29.793	0.647	1.546
ITPRIPL1	ENST00000361124	2:96.991-96.994	1.366	0.732		KIF22	ENST00000160827	16:29.802-29.817	0.851	1.175
NCAPH	ENST00000240423	2:97.002-97.040	0.575	1.739		MAZ	ENST00000219782	16:29.817-29.824	0.351	2.849
ARID5A	ENST00000357485	2:97.202-97.218	0.35	2.857		PRRT2	ENST00000567659	16:29.823-29.827	0.56	1.786
KANSL3	ENST00000431828	2:97.259-97.309	0.16	6.25		PAGR1	ENST00000320330	16:29.827-29.842	0.538	1.859
LMAN2L	ENST00000377079	2:97.372-97.406	1.295	0.772		PAGR1	ENST00000609618	16:29.828-29.831	0.538	1.859
CNNM4	ENST00000377075	2:97.427-97.478	0.941	1.063		MVP	ENST00000357402	16:29.832-29.859	0.726	1.377
CNNM3	ENST00000305510	2:97.482-97.500	0.973	1.028		CDIPT	ENST00000219789	16:29.870-29.875	0.794	1.259
ANKRD23	ENST00000318357	2:97.490-97.524	1.878	0.532		SEZ6L2	ENST00000308713	16:29.882-29.911	0.421	2.375
ANKRD39	ENST00000393537	2:97.502-97.524	1.205	0.83		ASPHD1	ENST00000308748	16:29.912-29.931	0.996	1.004
SEMA4C	ENST00000305476	2:97.525-97.536	0.122	8.197		KCTD13	ENST00000568000	16:29.916-29.938	0.949	1.054
FAM178B	ENST00000490605	2:97.542-97.684	0.925	1.081		TMEM219	ENST00000566848	16:29.952-29.984	1.47	0.68
2q13						TAOK2	ENST00000308893	16:29.985-30.004	0.241	4.149
BUB1	ENST00000302759	2:111.395-111.436	0.601	1.664		HIRIP3	ENST00000279392	16:30.004-30.008	0.867	1.153
ACOXL	ENST00000439055	2:111.490-111.876	1.097	0.912		INO80E	ENST00000563197	16:30.007-30.017	0.95	1.053
BCL2L11	ENST00000393256	2:111.877-111.926	0.42	2.381		DOC2A	ENST00000350119	16:30.017-30.035	0.69	1.449
2q21.1						C16orf92	ENST00000300575	16:30.035-30.039	1.261	0.793
GPR148	ENST00000309926	2:131.487-131.488	1.842	0.543		FAM57B	ENST00000380495	16:30.036-30.064	0.516	1.938
AMER3	ENST00000423981	2:131.513-131.526	0.539	1.855		ALDOA	ENST00000395248	16:30.064-30.082	0.755	1.325
ARHGEF4	ENST00000326016	2:131.594-131.805	0.553	1.808		PPP4C	ENST00000279387	16:30.087-30.097	0.489	2.045
FAM168B	ENST00000409185	2:131.805-131.851	1.091	0.917		TBX6	ENST00000395224	16:30.097-30.103	0.688	1.453
3q29						YPEL3	ENST00000398841	16:30.104-30.108	1.154	0.867
TFRC	ENST00000360110	3:195.754-195.809	0.581	1.721		GDPD3	ENST00000406256	16:30.116-30.125	1.507	0.664
ZDHHC19	ENST00000296326	3:195.924-195.938	0.796	1.256		MAPK3	ENST00000263025	16:30.125-30.135	0.614	1.629
SLC51A	ENST00000296327	3:195.938-195.970	0.631	1.585		CORO1A	ENST00000219150	16:30.194-30.200	0.32	3.125
PCYT1A	ENST00000292823	3:195.941-196.015	0.858	1.166		17p12
TCTEX1D2	ENST00000325318	3:196.018-196.045	1.488	0.672		HS3ST3B1	ENST00000360954	17:14.204-14.253	0.778	1.285
TM4SF19	ENST00000273695	3:196.046-196.065	1.537	0.651		PMP22	ENST00000395938	17:15.133-15.169	0.386	2.591
UBXN7	ENST00000296328	3:196.075-196.159	0.116	8.621		TEKT3	ENST00000395930	17:15.207-15.245	1.46	0.685
RNF168	ENST00000318037	3:196.196-196.231	1.198	0.835		CDRT4	ENST00000312177	17:15.339-15.407	1.884	0.531
SMCO1	ENST00000397537	3:196.234-196.242	1.678	0.596		TVP23C-CDRT4	ENST00000522212	17:15.339-15.467	1.481	0.675
WDR53	ENST00000332629	3:196.281-196.296	0.974	1.027		TVP23C	ENST00000225576	17:15.341-15.467	1.428	0.7
FBXO45	ENST00000311630	3:196.295-196.316	0.274	3.65		PLS
NRROS	ENST00000328557	3:196.367-196.389	0.531	1.883		TNFRSF13B	ENST00000261652	17:16.833-16.875	1.958	0.511
PIGX	ENST00000296333	3:196.367-196.463	1.162	0.861		MPRIP	ENST00000395811	17:16.946-17.121	0.302	3.311
CEP19	ENST00000409690	3:196.433-196.439	1.09	0.917		PLD6	ENST00000321560	17:17.104-17.110	1.758	0.569
PAK2	ENST00000327134	3:196.467-196.560	0.32	3.125		FLCN	ENST00000285071	17:17.116-17.141	0.388	2.577
SENP5	ENST00000323460	3:196.595-196.662	0.191	5.236		COPS3	ENST00000268717	17:17.150-17.185	0.181	5.525
NCBP2	ENST00000321256	3:196.662-196.669	0.675	1.481		NT5M	ENST00000389022	17:17.207-17.251	1.855	0.539
PIGZ	ENST00000412723	3:196.673-196.696	1.063	0.941		MED9	ENST00000268711	17:17.380-17.397	0.925	1.081
MFI2	ENST00000296350	3:196.715-196.757	1.132	0.883		RASD1	ENST00000225688	17:17.398-17.400	1.184	0.845
DLG1	ENST00000346964	3:196.769-197.026	0.286	3.497		PEMT	ENST00000255389	17:17.409-17.495	0.666	1.502
BDH1	ENST00000392379	3:197.237-197.300	1.39	0.719		RAI1	ENST00000353383	17:17.585-17.715	0.116	8.621
WBS						SREBF1	ENST00000355815	17:17.714-17.740	0.45	2.222
FKBP6	ENST00000252037	7:72.742-72.773	1.031	0.97		TOM1L2	ENST00000379504	17:17.747-17.876	0.555	1.802
FZD9	ENST00000344575	7:72.848-72.850	0.834	1.199		LRRC48	ENST00000313838	17:17.876-17.920	1.042	0.96
BAZ1B	ENST00000339594	7:72.855-72.937	0.109	9.174		ATPAF2	ENST00000474627	17:17.881-17.943	1.438	0.695
BCL7B	ENST00000223368	7:72.951-72.972	0.714	1.401		GID4	ENST00000268719	17:17.943-17.972	0.379	2.639
TBL2	ENST00000305632	7:72.983-72.993	0.858	1.166		DRG2	ENST00000225729	17:17.991-18.011	0.886	1.129
MLXIPL	ENST00000313375	7:73.008-73.039	0.473	2.114		MYO15A	ENST00000205890	17:18.012-18.083	0.8	1.25
VPS37D	ENST00000324941	7:73.082-73.086	0.376	2.66		ALKBH5	ENST00000399138	17:18.086-18.113	0.343	2.915
DNAJC30	ENST00000395176	7:73.095-73.098	1.416	0.706		LLGL1	ENST00000316843	17:18.129-18.148	0.53	1.887
WBSCR22	ENST00000423497	7:73.097-73.119	0.736	1.359		FLII	ENST00000327031	17:18.148-18.162	0.607	1.647
STX1A	ENST00000222812	7:73.114-73.134	0.293	3.413		MIEF2	ENST00000395706	17:18.164-18.170	0.831	1.203
ABHD11	ENST00000222800	7:73.150-73.153	0.941	1.063		TOP3A	ENST00000321105	17:18.175-18.218	0.683	1.464
CLDN3	ENST00000395145	7:73.183-73.185	0.755	1.325		SMCR8	ENST00000406438	17:18.219-18.227	0.654	1.529
CLDN4	ENST00000435050	7:73.214-73.247	1.827	0.547		SHMT1	ENST00000316694	17:18.231-18.267	1.362	0.734
WBSCR27	ENST00000297873	7:73.249-73.257	1.019	0.981		EVPLL	ENST00000399134	17:18.281-18.293	1.482	0.675
WBSCR28	ENST00000320531	7:73.275-73.280	1.638	0.611		LGALS9C	ENST00000328114	17:18.380-18.398	1.506	0.664
ELN	ENST00000252034	7:73.442-73.484	0.871	1.148		TBC1D28	ENST00000345096	17:18.538-18.565	1.811	0.552
LIMK1	ENST00000336180	7:73.497-73.537	0.225	4.444		ZNF286B	ENST00000545289	17:18.562-18.586	1.015	0.985
EIF4H	ENST00000265753	7:73.589-73.611	0.548	1.825		TRIM16L	ENST00000449552	17:18.601-18.639	1.263	0.792
LAT2	ENST00000460943	7:73.614-73.644	0.835	1.198		FBXW10	ENST00000395665	17:18.647-18.683	1.117	0.895
RFC2	ENST00000055077	7:73.646-73.669	0.977	1.024		TVP23B	ENST00000307767	17:18.684-18.710	1.053	0.95
CLIP2	ENST00000223398	7:73.704-73.820	0.196	5.102		PRPSAP2	ENST00000268835	17:18.743-18.835	0.772	1.295
GTF2IRD1	ENST00000455841	7:73.868-74.017	0.329	3.04		SLC5A10	ENST00000395647	17:18.854-18.926	1.039	0.962
GTF2I	ENST00000324896	7:74.072-74.175	0.27	3.704		FAM83G	ENST00000388995	17:18.872-18.908	0.723	1.383
7q11.23d						GRAP	ENST00000284154	17:18.924-18.951	1.217	0.822
HIP1	ENST00000336926	7:75.163-75.368	0.33	3.03		AC007952.5	ENST00000428928	17:18.996-19.000	1.336	0.749
CCL26	ENST00000394905	7:75.399-75.419	1.754	0.57		GRAPL	ENST00000344415	17:19.031-19.062	1.871	0.534
CCL24	ENST00000416943	7:75.441-75.453	1.84	0.543		EPN2	ENST00000314728	17:19.119-19.240	0.397	2.519
RHBDD2	ENST00000006777	7:75.472-75.518	0.529	1.89		B9D1	ENST00000261499	17:19.241-19.281	0.952	1.05
POR	ENST00000461988	7:75.529-75.616	0.842	1.188		MAPK7	ENST00000308406	17:19.281-19.287	0.609	1.642
STYXL1	ENST00000248600	7:75.626-75.677	1.414	0.707		MFAP4	ENST00000395592	17:19.287-19.291	0.667	1.499
MDH2	ENST00000315758	7:75.677-75.697	0.807	1.239		RNF112	ENST00000461366	17:19.314-19.321	0.541	1.848
SRRM3	ENST00000326382	7:75.831-75.917	0.525	1.905		SLC47A1	ENST00000270570	17:19.399-19.482	1.166	0.858
HSPB1	ENST00000248553	7:75.932-75.934	1.872	0.534		ALDH3A2	ENST00000339618	17:19.551-19.581	0.825	1.212
YWHAG	ENST00000307630	7:75.956-75.988	0.289	3.46		SLC47A2	ENST00000325411	17:19.582-19.622	1.133	0.883
SRCRB4D	ENST00000275560	7:76.019-76.039	1.183	0.845		ALDH3A1	ENST00000457500	17:19.641-19.652	1.533	0.652
8p23.1						ULK2	ENST00000395544	17:19.674-19.771	0.588	1.701
SGK223	ENST00000520004	8:8.175-8.244	1.482	0.675		AKAP10	ENST00000225737	17:19.808-19.882	0.441	2.268
CLDN23	ENST00000519106	8:8.559-8.562	1.746	0.573		SPECC1	ENST00000261503	17:19.913-20.222	0.493	2.028
MFHAS1	ENST00000276282	8:8.641-8.751	0.824	1.214		17q11.2
ERI1	ENST00000523898	8:8.860-8.974	1.073	0.932		CRLF3	ENST00000324238	17:29.096-29.152	0.673	1.486
PPP1R3B	ENST00000310455	8:8.994-9.009	0.991	1.009		ATAD5	ENST00000321990	17:29.159-29.223	0.208	4.808
RP11-10A14.4	ENST00000518496	8:9.009-9.026	1.846	0.542		TEFM	ENST00000581216	17:29.224-29.234	0.519	1.927
TNKS	ENST00000310430	8:9.413-9.640	0.404	2.475		ADAP2	ENST00000330889	17:29.233-29.286	1.078	0.928
MSRA	ENST00000317173	8:9.912-10.286	1.917	0.522		RNF135	ENST00000328381	17:29.296-29.327	1.438	0.695
PRSS55	ENST00000328655	8:10.383-10.412	1.88	0.532		NF1	ENST00000358273	17:29.422-29.709	0.29	3.448
RP1L1	ENST00000382483	8:10.464-10.570	1.954	0.512		OMG	ENST00000247271	17:29.599-29.625	0.273	3.663
C8orf74	ENST00000304519	8:10.530-10.558	1.943	0.515		EVI2B	ENST00000330927	17:29.631-29.641	0.761	1.314
SOX7	ENST00000304501	8:10.581-10.697	0.619	1.616		CTD-2370N5.3	ENST00000578584	17:29.632-29.646	1.752	0.571
SOX7	ENST00000554914	8:10.583-10.697	1.2	0.833		EVI2A	ENST00000247270	17:29.645-29.649	1.344	0.744
PINX1	ENST00000314787	8:10.622-10.697	1.757	0.569		RAB11FIP4	ENST00000325874	17:29.719-29.865	0.285	3.509
XKR6	ENST00000416569	8:10.754-11.059	0.186	5.376		AC003101.1	ENST00000412403	17:29.898-29.903	1.847	0.541
MTMR9	ENST00000221086	8:11.142-11.186	0.565	1.77		COPRS	ENST00000302362	17:30.179-30.186	0.832	1.202
C8orf12	ENST00000284481	8:11.226-11.296	1.784	0.561		UTP6	ENST00000261708	17:30.188-30.229	0.668	1.497
FAM167A	ENST00000284486	8:11.279-11.332	1.97	0.508		17q12
BLK	ENST00000259089	8:11.352-11.422	1.168	0.856		ZNHIT3	ENST00000225410	17:34.842-34.855	1.803	0.555
GATA4	ENST00000335135	8:11.534-11.618	0.527	1.898		MYO19	ENST00000431794	17:34.851-34.899	1.175	0.851
NEIL2	ENST00000284503	8:11.627-11.645	1.736	0.576		PIGW	ENST00000592983	17:34.891-34.895	1.075	0.93
FDFT1	ENST00000220584	8:11.653-11.697	1.575	0.635		GGNBP2	ENST00000304718	17:34.901-34.946	0.073	13.699
RP11-297N6.4	ENST00000533405	8:11.655-11.660	1.94	0.515		DHRS11	ENST00000251312	17:34.948-34.957	1.328	0.753
CTSB	ENST00000353047	8:11.700-11.727	1.331	0.751		MRM1	ENST00000250156	17:34.958-34.965	1.388	0.72
DEFB136	ENST00000382209	8:11.831-11.832	1.891	0.529		LHX1	ENST00000254457	17:35.294-35.302	0.737	1.357
DEFB135	ENST00000382208	8:11.840-11.842	1.98	0.505		AATF	ENST00000225402	17:35.306-35.414	1.065	0.939
DEFB134	ENST00000526438	8:11.851-11.854	1.957	0.511		ACACA	ENST00000353139	17:35.442-35.767	0.216	4.63
10q11.23						C17orf78	ENST00000300618	17:35.733-35.750	1.644	0.608
FRMPD2	ENST00000374201	10:49.365-49.483	1.177	0.85		TADA2A	ENST00000394395	17:35.767-35.840	0.847	1.181
MAPK8	ENST00000374189	10:49.515-49.647	0.207	4.831		DUSP14	ENST00000487847	17:35.85-35.874	1.167	0.857
ARHGAP22	ENST00000417912	10:49.654-49.864	0.921	1.086		SYNRG	ENST00000339208	17:35.875-35.970	0.319	3.135
WDFY4	ENST00000325239	10:49.893-50.191	0.304	3.289		DDX52	ENST00000349699	17:35.970-36.003	1.09	0.917
LRRC18	ENST00000374160	10:50.118-50.143	1.899	0.527		HNF1B	ENST00000225893	17:36.046-36.105	0.168	5.952
VSTM4	ENST00000332853	10:50.222-50.324	0.717	1.395		22q11.2
FAM170B	ENST00000311787	10:50.339-50.342	1.452	0.689		PRODH	ENST00000357068	22:18.900-18.924	1.1	0.909
C10orf128	ENST00000474718	10:50.363-50.397	1.435	0.697		DGCR2	ENST00000263196	22:19.024-19.110	0.884	1.131
C10orf71	ENST00000374144	10:50.507-50.536	0.804	1.244		DGCR14	ENST00000252137	22:19.118-19.132	0.959	1.043
DRGX	ENST00000434016	10:50.572-50.603	1.215	0.823		TSSK2	ENST00000399635	22:19.118-19.120	1.15	0.87
ERCC6	ENST00000355832	10:50.663-50.748	0.802	1.247		GSC2	ENST00000086933	22:19.136-19.138	1.905	0.525
PGBD3	ENST00000374127	10:50.723-50.747	1.751	0.571		SLC25A1	ENST00000215882	22:19.163-19.166	0.649	1.541
ERCC6-PGBD3	ENST00000515869	10:50.723-50.748	0.839	1.192		CLTCL1	ENST00000263200	22:19.167-19.279	0.982	1.018
CHAT	ENST00000337653	10:50.817-50.902	0.883	1.133		HIRA	ENST00000263208	22:19.318-19.435	0.136	7.353
SLC18A3	ENST00000374115	10:50.818-50.821	0.636	1.572		C22orf39	ENST00000399562	22:19.339-19.436	1.77	0.565
C10orf53	ENST00000374112	10:50.888-50.918	1.072	0.933		MRPL40	ENST00000333130	22:19.419-19.424	0.794	1.259
OGDHL	ENST00000374103	10:50.943-50.970	0.686	1.458		UFD1L	ENST00000263202	22:19.437-19.467	0.226	4.425
10q23						CDC45	ENST00000437685	22:19.467-19.508	0.598	1.672
DYDC1	ENST00000372204	10:82.096-82.117	1.197	0.835		CLDN5	ENST00000406028	22:19.511-19.515	0.409	2.445
DYDC2	ENST00000372198	10:82.105-82.128	1.635	0.612		38596	ENST00000455784	22:19.702-19.712	0.36	2.778
FAM213A	ENST00000372181	10:82.168-82.193	1.718	0.582		GP1BB	ENST00000366425	22:19.710-19.712	1.328	0.753
TSPAN14	ENST00000429989	10:82.214-82.293	0.292	3.425		TBX1	ENST00000332710	22:19.744-19.771	0.427	2.342
SH2D4B	ENST00000339284	10:82.298-82.406	0.863	1.159		GNB1L	ENST00000329517	22:19.771-19.842	1.049	0.953
NRG3	ENST00000372141	10:83.635-84.747	0.462	2.165		TXNRD2	ENST00000400521	22:19.863-19.929	0.99	1.01
GHITM	ENST00000372134	10:85.899-85.913	0.735	1.361		COMT	ENST00000361682	22:19.929-19.957	1.703	0.587
C10orf99	ENST00000372126	10:85.933-85.945	1.487	0.672		ARVCF	ENST00000263207	22:19.957-20.004	0.823	1.215
CDHR1	ENST00000372117	10:85.954-85.979	1.311	0.763		TANGO2	ENST00000327374	22:20.005-20.053	0.885	1.13
LRIT2	ENST00000372113	10:85.980-85.985	1.554	0.644		DGCR8	ENST00000351989	22:20.068-20.099	0.211	4.739
LRIT1	ENST00000372105	10:85.991-86.001	1.566	0.639		TRMT2A	ENST00000252136	22:20.099-20.105	0.922	1.085
RGR	ENST00000359452	10:86.005-86.020	1.694	0.59		RANBP1	ENST00000331821	22:20.103-20.115	0.471	2.123
CCSER2	ENST00000224756	10:86.088-86.278	0.384	2.604		ZDHHC8	ENST00000405930	22:20.117-20.136	0.372	2.688
GRID1	ENST00000327946	10:87.359-88.126	0.244	4.098		AC006547.14	ENST00000439765	22:20.136-20.138	1.161	0.861
WAPAL	ENST00000298767	10:88.195-88.282	0.112	8.929		RTN4R	ENST00000043402	22:20.229-20.271	0.3	3.333
OPN4	ENST00000372071	10:88.414-88.427	1.293	0.773		22q11.2b
LDB3	ENST00000429277	10:88.428-88.496	0.676	1.479		USP41	ENST00000454608	22:20.705-20.745	1.188	0.842
BMPR1A	ENST00000372037	10:88.516-88.693	0.355	2.817		ZNF74	ENST00000400451	22:20.748-20.763	0.89	1.124
MMRN2	ENST00000372027	10:88.695-88.729	0.968	1.033		SCARF2	ENST00000266214	22:20.779-20.792	0.19	5.263
SNCG	ENST00000372017	10:88.718-88.723	1.625	0.615		KLHL22	ENST00000328879	22:20.784-20.850	0.436	2.294
ADIRF	ENST00000372013	10:88.728-88.744	1.791	0.558		MED15	ENST00000263205	22:20.850-20.942	0.241	4.149
FAM25A	ENST00000343959	10:88.780-88.784	1.542	0.649		PI4KA	ENST00000255882	22:21.062-21.214	0.461	2.169
GLUD1	ENST00000277865	10:88.810-88.855	0.612	1.634		SERPIND1	ENST00000215727	22:21.128-21.142	1.497	0.668
FAM35A	ENST00000298784	10:88.854-88.951	0.801	1.248		SNAP29	ENST00000215730	22:21.213-21.246	0.861	1.161
13q12.12						CRKL	ENST00000354336	22:21.272-21.308	0.641	1.56
SGCG	ENST00000218867	13:23.755-23.899	1.046	0.956		AIFM3	ENST00000399167	22:21.319-21.336	0.988	1.012
SACS	ENST00000382298	13:23.903-24.008	0.536	1.866		LZTR1	ENST00000215739	22:21.334-21.353	1.994	0.502
TNFRSF19	ENST00000382258	13:24.145-24.250	0.721	1.387		THAP7	ENST00000215742	22:21.353-21.356	0.865	1.156
MIPEP	ENST00000382172	13:24.304-24.464	1.035	0.966		P2RX6	ENST00000413302	22:21.364-21.383	1.1	0.909
C1QTNF9B	ENST00000382137	13:24.465-24.477	1.501	0.666		SLC7A4	ENST00000382932	22:21.383-21.387	1.225	0.816
SPATA13	ENST00000424834	13:24.554-24.881	0.462	2.165		AC002472.13	ENST00000342608	22:21.400-21.418	1.741	0.574
15q11.2						22q11.2d
TUBGCP5	ENST00000283645	15:22.833-22.874	0.673	1.486		UBE2L3	ENST00000458578	22:21.904-21.978	0.499	2.004
CYFIP1	ENST00000313077	15:22.892-23.006	0.302	3.311		YDJC	ENST00000292778	22:21.982-21.984	1.005	0.995
NIPA2	ENST00000337451	15:23.005-23.034	0.379	2.639		CCDC116	ENST00000292779	22:21.987-21.992	1.24	0.806
NIPA1	ENST00000337435	15:23.043-23.100	1.04	0.962		SDF2L1	ENST00000248958	22:21.997-21.999	0.948	1.055
PWAS						PPIL2	ENST00000412327	22:22.007-22.054	0.548	1.825
SNRPN	ENST00000400100	15:25.069-25.224	0.834	1.199		YPEL1	ENST00000339468	22:22.052-22.090	0.658	1.52
SNURF	ENST00000338094	15:25.200-25.224	0.836	1.196		MAPK1	ENST00000215832	22:22.109-22.222	0.175	5.714
UBE3A	ENST00000397954	15:25.582-25.684	0.206	4.854		PPM1F	ENST00000263212	22:22.274-22.307	0.747	1.339
ATP10A	ENST00000356865	15:25.922-26.110	0.427	2.342		TOP3B	ENST00000398793	22:22.311-22.337	0.538	1.859
GABRB3	ENST00000311550	15:26.789-27.185	0.341	2.933		VPREB1	ENST00000403807	22:22.599-22.600	1.883	0.531
GABRA5	ENST00000335625	15:27.112-27.194	0.372	2.688		ZNF280B	ENST00000360412	22:22.839-22.864	0.708	1.412
GABRG3	ENST00000333743	15:27.216-27.778	0.385	2.597		ZNF280A	ENST00000302097	22:22.868-22.875	1.701	0.588
OCA2	ENST00000354638	15:28.000-28.345	0.856	1.168		PRAME	ENST00000543184	22:22.890-22.902	1.246	0.803
15q13.3						LL22NC03-63E9.3	ENST00000407120	22:22.902-22.909	1.668	0.6
FAN1	ENST00000362065	15:31.196-31.235	1.117	0.895		GGTLC2	ENST00000480559	22:22.989-22.990	1.745	0.573
MTMR10	ENST00000435680	15:31.231-31.284	0.675	1.481		IGLL5	ENST00000526893	22:23.230-23.238	1.968	0.508
TRPM1	ENST00000542188	15:31.293-31.453	1.068	0.936		RTDR1	ENST00000216036	22:23.402-23.487	1.127	0.887
KLF13	ENST00000307145	15:31.619-31.728	0.931	1.074		GNAZ	ENST00000248996	22:23.413-23.467	0.292	3.425
OTUD7A	ENST00000307050	15:31.775-32.163	0.333	3.003		RAB36	ENST00000263116	22:23.488-23.507	1.249	0.801
CHRNA7	ENST00000454250	15:32.323-32.465	0.768	1.302		BCR	ENST00000305877	22:23.522-23.660	0.296	3.378
